# Supplementary material for: Bimodal iontronic skins powered by edge intelligence for real-time collaborative interaction
Source: Natl Sci Rev. 2026 Feb 14;13(7):nwag111. doi: 10.1093/nsr/nwag111 (PMC13056716; doi:10.1093/nsr/nwag111)
Supplement: nwag111_Supplemental_Files [file nwag111_supplemental_files.zip]

Archive with 7 entries (7 files):
- Supplementary Materials.pdf
- Supplementary Movie 1.mp4
- Supplementary Movie 2.mp4
- Supplementary Movie 3.mp4
- Supplementary Movie 4.mp4
- Supplementary Movie 5.mp4
- Supplementary Movie 6.mp4
